# Supplementary material for: Association of chronotype and depression symptoms in Chinese infertile population undergoing assisted reproductive technology
Source: Front Psychol. 2025 Jun 13;16:1423418. doi: 10.3389/fpsyg.2025.1423418 (PMC12202667; doi:10.3389/fpsyg.2025.1423418)
Supplement: Supplementary file 1 [file Data_Sheet_1.zip]

Archive with 6 entries (5 files):
- Supplemental Materials/
- Supplemental Materials/Figure S1.docx
- Supplemental Materials/Figure S2.png
- Supplemental Materials/Figure S3.docx
- Supplemental Materials/Table S1.docx
- Supplemental Materials/Table S2.docx
